# Supplementary material for: Chemical Composition and Anti-Candida Activity of Mentha suaveolens Ehrh. Essential Oils Obtained by Different Distillation Processes
Source: Molecules. 2023 Oct 4;28(19):6934. doi: 10.3390/molecules28196934 (PMC10574099; doi:10.3390/molecules28196934)
Supplement: Supplementary file 1 [file molecules-28-06934-s001.zip]

Archive with 2 entries (2 files):
- FullEssentialOilsCompositionTable.xlsx
- molecules-2599319-supplementary.pdf
