# Supplementary material for: Chemical Composition and Anti-Candida Activity of Mentha suaveolens Ehrh. Essential Oils Obtained by Different Distillation Processes
Source: Molecules. 2023 Oct 4;28(19):6934. doi: 10.3390/molecules28196934 (PMC10574099; doi:10.3390/molecules28196934)
Supplement: Supplementary file 1 [file molecules-28-06934-s001.zip › FullEssentialOilsCompositionTable.xlsx]

## Sheet: Sheet1
Table S3. Full essential oils composition: The chemical composition of all analyzed essential oils.
	EO_name	2-Pentanol	2-methyl-1-butanol	1-pentanol	isopentyl formate	(2z)-octene	isovaleric acid	furfural	(3z)-hexanol	5-methyl-(3z)-hexen-2-one	2,5-diethyltetrahydrofuran	heptanal	2e,4e-hexadienol	α-thujene	α-pinene	camphene	benzaldehyde	hexanoic acid	sabinene	β-pinene	1-octen-3-ol	octanal	6-methyl-5-hepten-2-one	3-octanol	myrcene	dihydro-trans-linalool oxide	p-menta-1(7),8-diene	α-terpinene	p-cymene	limonene	benzyl alcohol	2-methylbutyl isovalerate	2-methyl propyl ester pentanoic acid	methyl levulinate	2-methyl-2-heptenal	benzene acetaldehyde	cis-dihydro-rose oxide	(e)-β-ocimene	3-methyl-2-cyclohexen-1-one	2e-octen-1-al	ethyl levulinate	γ-terpinene	levulinic acid	cis-sabinene hydrate	4-t-butyl pyridine	cis-linalool oxide	trans-dihydro-rose oxide	p-cresol	m-cresol
0	1_dc-HD_0-1	0	0	0	0	0	0	0	0	0	0	0	0	0	0.3	0	0.1	0	0.1	0.9	0	0	0	0.1	0.8	0	0	0	0.2	5.3	0	2.8	0	0	0	0.1	0	0	0	0.1	0	0	0	0	0	0	0.1	0	0
1	1_dc-HD_0-2	0	0	0	0	0	0	0	0	0	0	0	0	0	0.4	0	0	0	0.5	1.1	0	0	0	0.1	1.3	0	0	0	0.1	6.8	0	1.9	0	0	0	0	0	0	0	0	0.1	0	0	0	0	0	0	0	0
2	1_dc-HD_0-3	0	0	0	0	0	0	0	0	0	0	0	0	0	0.3	0	0	0	0.3	1.5	0	0	0	0.1	1.6	0	0	0	0.1	6.5	0	1.9	0	0	0	0	0	0	0	0	0	0	0	0	0	0	0	0	0
3	1_dc-HD_0-6	0	0	0	0	0	0	0	0	0	0	0	0	0	0	0	0	0	0	0.1	0	0	0	0.2	0.7	0	0	0	0.1	2.8	0	0.9	0	0	0	0	0	0	0	0	0	0	0	0	0	0	0	0	0
4	1_dc-HD_6-24	0	0	0	0	0	0	0	0	0	0	0	0	0	0	0	0.1	0	0	0	0	0	0	0	0	0	0	0	0	0	0	0	0	0	0	0.1	0	0	0	0	0.2	0	0	0	0	0	0	0	0
5	1_dc-HD_3-24	0	0	0	0	0	0	0	0	0	0	0	0	0	0	0	0	0	0	0	0	0	0	0	0	0	0	0	0	0	0	0	0	0	0	0.1	0	0	0	0	0.1	0	0	0	0	0	0	0	0
6	1_dc-HD_2-24	0	0	0	0	0	0.1	0.1	0	0	0	0	0	0	0	0	0.2	0.1	0	0	0	0	0	0	0	0.1	0	0	0	0	0	0	0	0	0	0.3	0	0	0	0	0.1	0	0	0	0	0	0	0	0
7	1_dc-HD_1-24	0	0	0	0	0	0	0	0	0	0	0	0	0	0	0	0.2	0	0	0	0	0	0	0	0	0	0	0	0	0	0	0	0	0	0	0.1	0	0	0	0	0.1	0	0	0	0	0	0	0	0
8	1_dc-HD_0-24	0	0	0	0	0	0	0	0	0	0	0	0	0	0	0	0	0	0	0	0	0	0	0	1.2	0	0	0	0	1.2	0	0.6	0	0	0	0.1	0	0	0	0	0	0	0	0	0	0	0	0	0
9	2_dc-HD_0-1	0	0	0	0	0.2	0	0	0	0	0	0	0	0	0	0	0.1	0	0	0	0	0	0	0.1	0	0	0	0	0.2	1.5	0	2.2	0	0	0	0.1	0.1	0	0	0	0	0	0	0	0	0	0.1	0	0
10	2_dc-HD_0-2	0.3	0	0	0	0	0	0	0	0	0	0	0	0	0	0	0	0	0	0.2	0	0	0	0.1	0	0	0	0	0.1	3.8	0	4.3	0	0	0	0.1	0	0	0	0	0.1	0	0	0	0	0	0.1	0	0
11	2_dc-HD_0-3	0.5	0	0	0	0	0	0	0	0	0	0	0	0	0	0	0	0	0	0.1	0	0	0	0.1	0	0	0	0	0.1	3.3	0	3.4	0	0	0	0	0	0	0	0	0.2	0	0	0	0	0	0.1	0	0
12	2_dc-HD_0-6	0	0	0	0	0	0	0	0	0	0	0	0	0	0	0	0	0	0	0	0	0	0	0	0	0	0	0	0	1	0	0.7	0	0	0	0	0	0	0	0	0	0	0	0	0	0	0	0	0
13	2_dc-HD_6-24	0	0	0	0	0	0	0	0	0	0	0	0	0	0	0	0	0	0	0	0	0	0	0	0	0	0	0	0	0	0	0	0	0	0	0	0	0	0	0	0.2	0	0	0	0	0	0	0.3	0
14	2_dc-HD_3-24	0	0	0	0	0	0	0	0	0	0	0	0	0	0	0	0	0	0	0	0	0	0	0	0	0	0	0	0	0	0	0	0	0	0	0.2	0	0	0	0	0.3	0	0	0	0	0	0	0	0
15	2_dc-HD_2-24	0	0	0	0	0	0	0	0	0	0	0	0	0	0	0	0.2	0	0	0	0	0	0	0	0	0	0	0	0	0	0	0	0	0	0	0	0	0	0	0	0.3	0	0	0	0	0	0	0	0
16	2_dc-HD_1-24	0	0	0	0	0	0	0	0	0	0	0	0	0	0	0	0	0	0	0	0	0	0	0	0	0	0	0	0	0	0	0	0	0	0	0	0	0	0	0	0.1	0	0	0	0	0	0	0	0
17	2_dc-HD_0-24	0	0	0	0	0	0	0	0	0	0	0	0	0	0	0	0	0	0	0	0	0	0.1	0	0	0	0	0	0	0.1	0	0	0	0	0	0	0	0	0	0	0.1	0	0	0	0	0	0	0	0
18	1_dc-SD_0-1	0	0	0	0	0	0	0	0	0	0	0	0	0.1	1.9	0.1	0.1	0	1.6	2.9	0	0	0	0.5	3.6	0	0	0	0.2	14.6	0	4.4	0	0	0	0.1	0	0	0	0	0	0	0	0.1	0	0	0	0	0
19	1_dc-SD_0-2	0	0	0	0	0	0	0	0	0	0	0	0	0	0	0	0	0	0	0	0	0	0	0	0	0	0	0	0	0.9	0	0.8	0	0.2	0	0	0	0	0	0	0	0	0	0	0	0	0	0	0
20	1_dc-SD_0-3	0	0	0	0	0	0	0	0	0	0	0	0	0	0	0	0	0	0	0.2	0	0	0.3	0.3	0.7	0	0	0	0.1	4.1	0	2.1	0	0	0	0	0	0	0	0	0	0	0	0.3	0	0	0	0	0
21	1_dc-SD_0-6	0	0	0	0	0	0	0	0	0	0	0	0	0	0.7	0	0	0	0.1	1.6	0	0	0	0.1	1.6	0	0	0	0.1	6.7	0	2.8	0	0	0	0.1	0	0.1	0.1	0	0	0.1	0	0	0	0	0.1	0	0
22	1_dc-SD_6-24	0	0	0	0	0	0.1	0	0	0	0	0	0	0	0	0	0.4	0	0	0.1	0	0	0	0	0	0	0	0	0	0	0.3	0	0	0	0	0.1	0	0	0.3	0	0	0	0	0	0	0	0	0	0.1
23	1_dc-SD_3-24	0	0	0	0	0	0.1	0	0	0	0	0	0.1	0	0	0	0.2	0	0	0	0	0	0	0	0	0	0	0	0.2	0.5	0.2	0.2	0	0	0	0	0	0	0.1	0	0.3	0	0	0	0	0	0	0	0.1
24	1_dc-SD_2-24	0	0	0.1	0	0	0.1	0.1	0	0	0	0	0	0	0	0	0.1	0.1	0	0	0	0	0.1	0	0.3	0	0	0	0.1	0.6	0.1	0.2	0	0	0	0.1	0	0	0.1	0	0.3	0	0	0	0	0	0	0	0.1
25	1_dc-SD_1-24	0	0	0	0	0	0	0	0	0	0	0	0	0	0	0	0.1	0	0	0	0	0	0	0	0	0	0	0	0	0	0.2	0	0	0	0	0.2	0	0	0.1	0	0.1	0	0	0	0	0	0	0	0
26	1_dc-SD_0-24	0	0	0	0	0	0	0	0	0	0	0	0	0	0	0	0.1	0	0	0	0	0	0.1	0.1	0	0	0	0	0	0.4	0	0.1	0	0	0	0.1	0	0	0.1	0	0	0	0	0	0	0	0	0	0
27	2_dc-SD_0-1	0	0	0.1	0	0	0	0	0	0	0	0	0	0	0	0	0.1	0	0	0	0.1	0	0.1	0.2	0	0	0	0	0.2	0.9	0	2.1	0	0.1	0	0	0	0	0.1	0	0	0.1	0	0.1	0	0.2	0	0	0
28	2_dc-SD_0-2	0	0	0	0	0	0	0	0	0	0	0	0	0	0	0	0	0	0	0	0	0	0	0.3	0.1	0	0	0	0.2	2	0	2.6	0	0.3	0	0	0	0	0.2	0	0	0	0	0	0	0	0	0	0
29	2_dc-SD_0-3	0	0	0	0	0	0	0	0	0	0	0	0	0	0	0	0	0	0	0	0	0	0	0.3	0.1	0	0	0	0.2	1.3	0	2	0	0.2	0	0	0	0	0.2	0	0	0	0	0	0	0	0	0	0
30	2_dc-SD_0-6	0	0	0	0	0	0	0	0	0	0	0	0	0	0	0	0	0	0	0	0	0	0	0.2	0	0	0	0	0	0.9	0	0	0	0.3	0	0	0	0	0.2	0	0	0	0	0	0	0	0	0	0
31	2_dc-SD_6-24	0	0	0	0	0	0	0	0	0.2	0	0	0	0	0	0	0	0	0	0	0	0	0	0	0	0	0	0	0	0	0	0.2	0	0	0	0	0	0	0.4	0	0	0	0	0	0	0	0	0	0
32	2_dc-SD_3-24	0	0	0	0	0	0	0	0	0	0	0	0	0	0	0	0	0	0	0	0	0	0	0	0	0	0	0	0	0	0	0	0	0.1	0	0	0	0	0.4	0	0	0	0	0	0	0	0	0	0
33	2_dc-SD_2-24	0	0	0	0	0	0	0	0	0	0	0	0	0	0	0	0	0	0	0	0	0	0	0	0	0	0	0	0	0	0	0	0	0.1	0	0	0	0	0.3	0	0	0	0	0	0	0	0	0	0
34	2_dc-SD_1-24	0	0	0	0	0	0	0	0	0	0	0	0	0	0	0	0	0	0	0	0	0	0	0	0	0	0	0	0	0	0	0	0	0.2	0	0	0	0	0.1	0	0	0	0	0	0	0	0	0	0
35	2_dc-SD_0-24	0	0	0	0	0	0	0	0	0	0	0	0	0	0	0	0	0	0	0	0	0	0	0	0	0	0	0	0	0	0	0	0	0	0	0	0	0	0.1	0	0	0	0	0	0	0	0	0	0
36	1_fc-HD_0-1	0	0	0	0	0	0	0	0	0	0	0	0	0	0	0	0.1	0	0	0	0	0	0.1	0	0	0	0	0	0	0.6	0	0.4	0	0	0	0	0	0	0	0	0.1	0	0	0	0	0	0.1	0	0
37	1_fc-HD_0-2	0	0	0	0	0	0	0	0	0	0	0	0	0	0	0	0	0	0	0	0	0	0	0.2	0	0	0	0	0	0.8	0	0.5	0	0	0	0	0	0	0	0	0.1	0	0	0	0	0	0	0	0
38	1_fc-HD_0-3	0	0	0	0	0	0	0	0	0	0	0	0	0	0	0	0	0	0	0	0	0	0	0.2	0	0	0	0	0.2	1.4	0	2.2	0	0	0	0.1	0	0	0	0	0.1	0	0	0	0	0	0	0	0
39	1_fc-HD_0-6	0	0	0	0	0	0	0	0	0	0	0	0	0	0	0	0	0	0	0.2	0	0	0	0.3	0	0	0	0	0.2	2.6	0	2.5	0	0	0	0	0	0	0	0	0	0	0	0	0	0	0	0	0
40	1_fc-HD_6-24	0	0	0	0	0	0	0	0	0	0	0	0	0	0	0	0	0	0	0	0	0	0	0	0	0	0	0	0	0	0	0	0	0	0	0	0	0	0	0	0	0	0	0	0	0	0	0	0
41	1_fc-HD_3-24	0	0	0	0	0	0	0	0	0	0	0	0	0	0	0	0	0	0	0	0	0	0	0	0	0	0	0	0	0	0	0	0	0	0	0	0	0	0	0	0	0	0	0	0	0	0	0	0
42	1_fc-HD_2-24	0	0	0	0	0	0	0	0	0	0	0	0	0	0	0	0	0	0	0	0	0	0	0	0	0	0	0	0	0	0	0	0	0	0	0	0	0	0	0	0	0	0	0	0	0	0	0	0
43	1_fc-HD_1-24	0	0	0	0	0	0	0	0	0	0	0	0	0	0	0	0	0	0	0	0	0	0	0	0	0	0	0	0	0	0	0	0	0	0	0	0	0	0	0	0	0	0	0	0	0	0	0	0
44	1_fc-HD_0-24	0	0	0	0	0	0	0	0	0	0	0	0	0	0	0	0.1	0	0	0.1	0	0	0	0	0.3	0	0	0	0.1	1.2	0	0.2	0	0	0	0	0	0	0	0	0	0	0	0	0	0	0	0	0
45	2_fc-HD_0-1	0	0	0	0	0	0	0	0	0	0	0	0	0	0	0	0.1	0	0	0	0	0	0.1	0	0	0	0	0	0	0.6	0	0.4	0	0	0	0	0	0	0	0	0.1	0	0	0	0	0	0.1	0	0
46	2_fc-HD_0-2	0	0	0	0	0	0	0	0	0	0	0	0	0	0	0	0	0	0	0	0	0	0	0.2	0	0	0	0	0	0.8	0	0.5	0	0	0	0	0	0	0	0	0.1	0	0	0	0	0	0	0	0
47	2_fc-HD_0-3	0	0	0	0	0	0	0	0	0	0	0	0	0	0	0	0	0	0	0	0	0	0	0.2	0	0	0	0	0.2	1.4	0	2.2	0	0	0	0.1	0	0	0	0	0.1	0	0	0	0	0	0	0	0
48	2_fc-HD_0-6	0	0	0	0	0	0	0	0	0	0	0	0	0	0	0	0	0	0	0.2	0	0	0	0.3	0	0	0	0	0.2	2.6	0	2.5	0	0	0	0	0	0	0	0	0	0	0	0	0	0	0	0	0
49	2_fc-HD_6-24	0	0	0	0	0	0	0	0	0	0	0	0	0	0	0	0	0	0	0	0	0	0	0	0	0	0	0	0	0	0	0	0	0	0	0	0	0	0	0	0	0	0	0	0	0	0	0	0
50	2_fc-HD_3-24	0	0	0	0	0	0	0	0	0	0	0	0	0	0	0	0	0	0	0	0	0	0	0	0	0	0	0	0	0	0	0	0	0	0	0	0	0	0	0	0	0	0	0	0	0	0	0	0
51	2_fc-HD_2-24	0	0	0	0	0	0	0	0	0	0	0	0	0	0	0	0	0	0	0	0	0	0	0	0	0	0	0	0	0	0	0	0	0	0	0	0	0	0	0	0	0	0	0	0	0	0	0	0
52	2_fc-HD_1-24	0	0	0	0	0	0	0	0	0	0	0	0	0	0	0	0	0	0	0	0	0	0	0	0	0	0	0	0	0	0	0	0	0	0	0	0	0	0	0	0	0	0	0	0	0	0	0	0
53	2_fc-HD_0-24	0	0	0	0	0	0	0	0	0	0	0	0	0	0	0	0.1	0	0	0.1	0	0	0	0	0.3	0	0	0	0.1	1.2	0	0.2	0	0	0	0	0	0	0	0	0	0	0	0	0	0	0	0	0
54	1_fc-SD_0-1	0	0	0	0	0	0	0	0	0	0	0	0	0	0	0	0	0	0	0	0	0	0	0	0	0	0	0	0.1	0	0	0	0	0	0	0.2	0	0	0	0	0	0	0	0	0	0	0	0	0
55	1_fc-SD_0-2	0	0	0	0	0	0	0	0	0	0	0	0	0	0	0	0	0	0	0	0	0	0.1	0.1	0.1	0	0	0	0.1	1.4	0	1.5	0	0	0	0	0	0	0	0	0	0	0	0	0	0	0	0	0
56	1_fc-SD_0-3	0	0	0	0	0	0	0	0	0	0	0	0	0	0	0	0	0	0	0	0	0	0.2	0.3	0.2	0	0	0	0.1	1.6	0	1.7	0	0	0	0.1	0	0	0	0	0	0	0.1	0	0	0	0	0	0
57	1_fc-SD_0-6	0	0	0	0	0	0	0	0	0	0	0	0	0	0	0	0	0	0	0.1	0	0	0.1	0	0.3	0	0	0	0	1.5	0	1.4	0	0	0	0.1	0	0	0	0	0	0	0.1	0	0	0	0	0	0
58	1_fc-SD_6-24	0	0	0	0	0	0	0	0	0	0	0	0	0	0	0	0	0	0	0	0	0	0	0	0	0	0	0	0	0.1	0	0	0	0	0	0.1	0	0	0	0	0	0	0.4	0	0	0	0	0	0
59	1_fc-SD_3-24	0	0	0	0	0	0	0	0	0	0	0	0	0	0	0	0.2	0	0	0	0	0	0	0	0	0	0	0	0	0	0	0	0	0	0	0	0	0	0	0	0	0	0.7	0	0	0	0	0	0
60	1_fc-SD_2-24	0	0	0	0	0	0	0	0	0	0	0	0	0	0	0	0	0	0.1	0.2	0	0	0	0.1	0.5	0	0	0	0	2.1	0	1.3	0	0	0	0	0	0	0	0	0	0	0.1	0	0	0	0	0	0
61	1_fc-SD_1-24	0	0	0	0	0	0	0	0	0	0	0	0	0	0	0	0	0	0	0	0	0	0	0	0	0	0	0	0.1	0.3	0	0	0	0	0	0	0	0	0.1	0	0	0	0	0	0	0	0	0	0
62	1_fc-SD_0-24	0	0	0	0	0	0	0	0	0	0	0	0	0	0	0	0	0	0	0	0	0	0	0	0	0	0	0	0.1	0.2	0	0	0	0	0	0	0	0	0.2	0	0	0	0	0	0	0	0	0	0
63	2_fc-SD_0-1	0	0	0	0	0	0	0	0	0	0	0	0	0	0	0	0	0	0	0	0	0	0	0.1	0	0	0	0	0	0.1	0	0.3	0	0	0	0	0	0	0	0.1	0	0	0	0.2	0	0	0	0	0
64	2_fc-SD_0-2	0	0	0	0	0	0	0	0	0	0	0	0	0	0	0	0	0	0	0	0	0	0	0	0	0	0	0	0	0.1	0	0.3	0	0	0	0	0	0	0	0	0	0	0	0	0	0	0	0	0
65	2_fc-SD_0-3	0	0	0	0	0	0	0	0	0	0	0	0	0	0	0	0	0	0	0	0	0	0	0.3	0.1	0	0	0	0.2	1.7	0	2.3	0	0	0	0	0	0	0	0.2	0	0	0	0	0	0	0	0	0
66	2_fc-SD_0-6	0	0	0	0	0	0	0	0	0	0	0	0	0	0	0	0	0	0	0	0	0	0.1	0.3	0.1	0	0	0	0.2	1.9	0	2.5	0	0	0	0.2	0	0	0	0.1	0	0	0	0	0	0	0	0	0
67	2_fc-SD_6-24	0	0	0	0	0	0	0	0	0	0	0	0	0	0	0	0	0	0	0	0	0	0	0	0	0	0	0	0	0	0.7	0	0	0	0	0	0	0	0	0	0	0	0	0	0	0	0	0	0.4
68	2_fc-SD_3-24	0	0	0	0	0	0	0	0	0	0	0	0	0	0	0	0	0	0	0	0	0	0	0	0	0	0	0	0	0.1	0	0	0	0	0	0	0	0	0.4	0	0	0	0	0	0	0	0	0	0
69	2_fc-SD_2-24	0	0	0	0	0	0	0	0	0	0	0	0	0	0	0	0	0	0	0	0	0	0	0	0	0	0	0	0	0.1	0	0	0	0	0	0	0	0	0.1	0	0	0	0	0	0	0	0	0	0
70	2_fc-SD_1-24	0	0	0	0	0	0	0	0	0	0	0	0	0	0	0	0	0	0	0	0	0	0	0	0	0	0	0	0	0.1	0	0.1	0	0	0	0	0	0	0.4	0	0	0	0	0	0	0	0	0	0.1
71	2_fc-SD_0-24	0	0	0	0	0	0	0	0	0	0	0	0	0	0	0	0	0	0.1	0.4	0	0	0	0.1	0.6	0	0	0	0	3.4	0	2.8	0	0.2	0	0	0	0	0.4	0	0	0	0	0	0	0	0	0	0
72	1_ff-HD_0-1	0	0	0	0	0	0	0	0	0	0	0	0	0.1	1.5	0.1	0	0	1.4	3.1	0	0.1	0	0.6	4.2	0	0.1	0	0.3	17.8	0	12.9	0	0	0	0	0	0	0	0	0	0	0	0.1	0	0	0	0	0
73	1_ff-HD_1-2	0	0	0	0	0	0	0	0.1	0	0	0	0	0	0.1	0	0	0	0	0.8	0	0	0	0	1.2	0	0	0	0.2	6.9	0	2.4	0	0	0.1	0	0	0	0	0	0.1	0	0	0	0	0	0	0	0
74	1_ff-HD_2-3	0	0	0	0	0	0	0	0	0	0	0	0	0	0	0	0	0	0	0	0	0	0	0	0	0	0	0	0	0.1	0	0	0	0	0	0	0	0	0	0	0.1	0	0	0	0	0	0	0	0
75	1_ff-HD_3-6	0	0	0	0	0	0	0	0	0	0	0	0	0	0	0	0	0	0	0.2	0	0	0	0	0.5	0	0	0	0.2	2.6	0	0.6	0	0	0	0	0	0	0	0	0.1	0	0	0	0	0	0.1	0	0
76	1_ff-HD_6-24	0	0	0	0	0	0	0	0	0	0	0	0	0	0	0	0	0	0	0	0	0	0	0	0	0	0	0	0	0	0	0	0	0	0	0	0	0	0	0	0	0	0	0	0	0	0	0	0
77	2_ff-HD_0-1	0	0	0	0	0	0	0	0	0	0	0	0	0	0.7	0.2	0	0	0.3	1.1	0	0.1	0	0.4	0.2	0	0.1	0	0.3	10.9	0	14.7	0	0	0	0.1	0	0	0	0.1	0	0.1	0	0.1	0	0.1	0	0	0
78	2_ff-HD_1-2	0	0	0	0	0	0	0	0	0	0	0	0	0	0.3	0	0	0	0	0.4	0	0	0	0	0	0	0	0	0.2	5.5	0	1.7	0.1	0	0.2	0	0	0	0	0	0	0	0	0	0	0	0	0	0
79	2_ff-HD_2-3	0	0	0	0	0	0	0	0	0	0	0	0	0	0	0	0	0	0	0	0	0	0	0.4	0.3	0	0	0	0.5	3.9	0	0.9	0.1	0	0.2	0	0	0	0	0	0	0	0	0	0	0	0	0	0
80	2_ff-HD_3-6	0	0	0	0	0	0	0	0	0	0	0	0	0	0	0	0	0	0	0	0	0	0.1	0	0.2	0	0	0	0	1.6	0	0.5	0	0	0.2	0	0	0	0.1	0	0	0	0	0	0	0	0	0	0
81	2_ff-HD_6-24	0	0	0	0	0	0	0	0	0	0	0	0	0	0	0	0	0	0	0	0	0	0	0	0	0	0	0	0.2	1.3	0	0.6	0	0	0.1	0	0	0	0.1	0	0.4	0	0	0	0	0	0	0	0
82	1_df-HD_0-1	0	0	0	0	0	0	0	0	0	0	0	0	0	3.5	0.1	0	0	3.1	4.2	0	0	0	0	5.9	0	0	0	0.1	17.4	0	6.3	0	0	0	0.2	0	0.1	0	0	0	0	0	0.1	0	0	0	0	0
83	1_df-HD_1-2	0	0	0	0	0	0	0	0	0	0	0.1	0	0	1.9	0	0	0	0.1	3.6	0	0	0	0.1	3.3	0	0	0	0.2	14.9	0	1.8	0	0	0	0	0	0	0	0	0	0	0	0	0	0	0	0	0
84	1_df-HD_2-3	0	0	0	0	0	0	0	0	0	0	0	0	0	0.5	0	0	0	0	1	0	0	0	0	1.2	0	0	0	0.2	5.6	0	1	0.1	0	0.1	0	0	0	0	0	0.1	0	0	0	0	0	0	0	0
85	1_df-HD_3-6	0	0	0	0	0	0	0	0	0	0	0	0	0	0	0	0	0	0	0	0	0	0	0	0	0	0	0	0	0	0	0	0.2	0	0	0	0	0	0	0	0	0	0	0	0	0	0	0	0
86	1_df-HD_6-24	0	0	0	0	0	0	0	0	0	0	0	0	0	0	0	0	0	0	0	0	0	0	0	0	0	0	0	0	0	0	0	0.2	0	0	0	0	0	0	0	0	0	0	0	0	0	0	0	0
87	2_df-HD_0-1	0	0	0	0	0	0	0	0	0	0	0	0	0	0	0	0	0	0.3	0.7	0	0	0	0.5	0.1	0	0	0	0.3	8	0	8.7	0	0	0	0.1	0	0	0	0	0	0	0	0.2	0	0	0	0	0
88	2_df-HD_1-2	0	0	0	0	0	0	0	0	0	0	0	0	0	0	0	0	0	0	0	0	0	0	0	0	0	0	0	0	0	0	0	0	0	0	0	0	0	0	0	0	0	0	0	0	0	0	0	0
89	2_df-HD_2-3	0	0	0	0	0	0	0	0	0	0	0	0	0	0	0	0	0	0	0	0	0	0	0	0	0	0	0	0	0	0	0	0	0	0	0	0	0	0	0	0	0	0	0	0	0	0	0	0
90	2_df-HD_3-6	0	0	0	0	0	0	0	0	0	0	0	0	0	0	0	0	0	0	0	0	0	0	0	0	0	0	0	0	0	0	0	0.2	0	0	0	0	0	0	0	0	0	0	0	0	0	0	0	0
91	2_df-HD_6-24	0	0	0	0	0	0	0	0	0	0	0	0	0	0	0	0	0	0	0	0	0	0	0	0	0	0	0	0	0	0	0	0	0	0	0	0	0	0	0	0	0	0	0	0	0	0	0	0
92	1_ff-SD_0-1	0	0	0	0	0	0	0	0	0	0	0	0	0	1.6	0	0	0	0.2	2.6	0	0	0	0.4	0.1	0	0	0.1	0	15.3	0	12.8	0	0	0	0.2	0	0	0	0	0	0.1	0	0.2	0	0	0	0	0
93	1_ff-SD_1-2	0	0	0	0	0	0	0	0	0	0	0	0	0.1	2.6	0.2	0.1	0	0.4	5	0	0	0.1	0.7	4.1	0	0	0	0.3	26.7	0	11.6	0	0	0	0.1	0	0	0.1	0	0	0	0	0	0	0	0	0	0
94	1_ff-SD_2-3	0	0	0	0	0	0	0	0	0	0	0	0	0	1.2	0.1	0.1	0	0.1	3	0	0	0.2	0.7	3.4	0	0	0	0.2	25.5	0	13.6	0	0	0	0.2	0	0	0.1	0	0.1	0	0.1	0	0	0	0	0	0
95	1_ff-SD_3-6	0	0	0	0	0	0	0	0	0	0	0	0	0	0.2	0	0	0	0	0.5	0.2	0	0.2	0.8	1.3	0	0	0	0.2	11.6	0	10.2	0	0	0	0.2	0	0	0	0	0	0.1	0	0	0	0	0	0	0
96	1_ff-SD_6-24	0	0	0	0	0	0	0	0	0	0	0	0	0	0.1	0	1	0	0	0.2	0.2	0	0.1	0.4	0.5	0	0	0	0.2	3.7	0	4.1	0	0	0	0.1	0	0	0.1	0	0.1	0.1	0.1	0	0	0	0	0	0
97	2_ff-SD_0-1	0	0	0	0	0	0	0	0	0	0	0	0	0.1	3.5	0.6	0	0	3.6	4.3	0	0	0	0.4	3.8	0	0.3	0	0.1	30.8	0	11.2	0	0	0	0	0	0	0	0.1	0	0.1	0	0.1	0	0.1	0	0	0
98	2_ff-SD_1-2	0	0	0	0	0	0	0	0	0	0	0	0	0	1.6	0	0	0	0.2	4.3	0	0	0.1	0.5	2.3	0	0	0	0.3	27.7	0	14.8	0	0	0	0	0	0	0.1	0	0	0	0	0	0	0	0	0	0
99	2_ff-SD_2-3	0	0	0	0	0	0	0	0	0	0	0	0	0	0.3	0	0	0	0.1	0.7	0	0	0	0.3	0.9	0	0	0	0.2	9.4	0	6.5	0	0	0	0	0	0	0	0	0	0	0	0	0	0	0	0	0
100	2_ff-SD_3-6	0	0	0	0	0	0	0	0	0	0	0	0	0	0	0	0	0	0.2	0.1	0	0	0.1	0.3	0.2	0	0	0	0.2	3.6	0	2.7	0	0	0	0	0	0	0	0.2	0	0	0	0	0	0	0	0	0
101	2_ff-SD_6-24	0	0	0	0	0	0.1	0	0.1	0	0.1	0	0	0	0	0	0	0	0	0	0.6	0	1.4	0	0.2	0	0.3	0	1.1	1	0	0.6	0	0	0	0	0	0	0.2	0	0	0	0	0	1.1	0	0	0	0
102	1_df-SD_0-1	0	0	0	0	0	0	0	0	0	0	0	0	0.1	2.5	0.1	0.1	0	1	4.1	0	0	0	0.3	4	0	0.1	0	0.2	15.5	0	4	0	0	0	0.2	0	0	0	0	0	0.2	0	0.4	0	0	0	0	0
103	1_df-SD_1-2	0	0	0	0	0	0	0	0	0	0	0	0	0	0	0	0	0	0	0	0	0	0.1	0.3	0.3	0	0	0	0.2	1.2	0	0.6	0	0	0	0	0	0	0.1	0	0.2	0	0.1	0	0	0	0	0	0
104	1_df-SD_2-3	0	0	0	0	0	0	0	0	0	0	0	0	0	0	0	0	0	0	0	0	0	0	0	0	0	0	0	0.6	0	0	0	0	0	0	0	0	0	0	0	0	0	0	0	0	0	0	0	0
105	1_df-SD_3-6	0	0	0	0	0	0	0	0	0	0	0	0	0	0	0	0	0	0	0.1	0	0	0.1	0	0.4	0	0	0	0.2	1.2	0	0.6	0	0	0	0	0	0	0	0	0.2	0	0	0	0	0	0	0	0
106	1_df-SD_6-24	0	0	0	0	0	0	0	0	0	0	0	0	0	0	0	0	0	0	0.2	0	0	0.2	0	0.6	0	0	0	0.4	1.9	0	0.5	0	0	0	0	0	0	0	0	0.1	0	0.1	0	0	0	0	0	0
107	2_df-SD_0-1	0	0	0	0	0	0	0	0	0	0	0	0	0.1	2.4	0.4	0	0	2.3	3.1	0	0	0.1	0.4	2.9	0	0.1	0	0.2	24.1	0	13	0	0	0	0	0	0	0	0	0	0	0	0.3	0	0	0	0	0
108	2_df-SD_1-2	0	0	0	0	0	0	0	0	0	0	0	0	0	0	0	0	0	0	0.2	0	0	0.2	0.4	0	0	0	0	0.2	2.8	0	3.2	0	0	0	0	0	0	0	0	0	0	0.1	0	0	0	0	0	0
109	2_df-SD_2-3	0	0	0	0	0	0	0	0	0	0	0	0	0	0	0	0	0	0	0.1	0	0	0.1	0	0	0	0	0	0.2	1.2	0	1	0	0	0	0	0	0	0.2	0	0.1	0	0.1	0	0	0	0	0	0
110	2_df-SD_3-6	0	0	0	0	0	0	0	0	0	0	0	0	0	0	0	0	0	0	0.1	0	0	0.1	0	0	0	0	0	0	0.7	0	0.5	0	0	0	0	0	0	0.1	0	0.1	0	0	0	0	0	0	0	0
111	2_df-SD_6-24	0	0	0	0	0	0	0	0	0	0	0	0	0	0	0	0	0	0	0.1	0	0	0.1	0	0.3	0	0	0	0.1	1.2	0	0.8	0	0	0	0	0	0	0.2	0	0.1	0	0	0	0	0	0	0	0
[truncated: 426 more columns]
